# Supplementary material for: CXCR3 Provides a Competitive Advantage for Retention of Mycobacterium tuberculosis-Specific Tissue-Resident Memory T Cells Following a Mucosal Tuberculosis Vaccine
Source: Vaccines (Basel). 2023 Sep 29;11(10):1549. doi: 10.3390/vaccines11101549 (PMC10611282; doi:10.3390/vaccines11101549)
Supplement: Supplementary file 1 [file vaccines-11-01549-s001.zip]

Archive with 1 entries (1 files):
- vaccines-2622581-supplementary.pdf
